# Supplementary material for: Application of Surfactant Modified Natural Zeolites for the Removal of Salicylic Acid—A Contaminant of Emerging Concern
Source: Materials (Basel). 2021 Dec 14;14(24):7728. doi: 10.3390/ma14247728 (PMC8708488; doi:10.3390/ma14247728)
Supplement: Supplementary file 1 [file materials-14-07728-s001.zip]

Archive with 1 entries (1 files):
- materials-1463796-supplementary.pdf
